# Supplementary material for: Delivery of Apoplastic Extracellular Vesicles Encapsulating Green-Synthesized Silver Nanoparticles to Treat Citrus Canker
Source: Nanomaterials (Basel). 2023 Apr 7;13(8):1306. doi: 10.3390/nano13081306 (PMC10146377; doi:10.3390/nano13081306)
Supplement: Supplementary file 1 [file nanomaterials-13-01306-s001.zip]

Archive with 1 entries (1 files):
- nanomaterials-2172201-supplementary.pdf
